# Supplementary material for: splitSMLM, a spectral demixing method for high-precision multi-color localization microscopy applied to nuclear pore complexes
Source: Commun Biol. 2022 Oct 17;5:1100. doi: 10.1038/s42003-022-04040-1 (PMC9576791; doi:10.1038/s42003-022-04040-1)
Supplement: Supplementary file 4 — Supplementary Data 1 [file 42003_2022_4040_MOESM4_ESM.xlsx]

## Sheet: Fig.1f
spectra in λS	wavelength	AF647	CF660C	CF680		spectra in λL	wavelength	AF647	CF660C	CF680		no image splitter	wavelength	AF647	CF660C	CF680		image splitter + SplitViSu	wavelength	AF647	CF660C	CF680
	630	1.60875e-15	3.95041e-16	0			630	5.04657e-13	1.23923e-13	0			630	1.69847e-10	4.17072e-11	0			630	1.69847e-10	4.17072e-11	0
	631	9.57703e-16	2.3289e-16	0			631	2.77925e-13	6.75846e-14	0			631	1.01089e-10	2.45823e-11	0			631	1.01089e-10	2.45823e-11	0
	632	7.41759e-16	1.67737e-16	0			632	1.97838e-13	4.47377e-14	0			632	7.82777e-11	1.77012e-11	0			632	7.82777e-11	1.77012e-11	0
	633	5.30005e-16	1.14712e-16	0			633	1.28918e-13	2.79024e-14	0			633	5.5919e-11	1.21028e-11	0			633	5.5919e-11	1.21028e-11	0
	634	6.71353e-16	1.362e-16	0			634	1.56724e-13	3.17953e-14	0			634	7.08254e-11	1.43687e-11	0			634	7.08254e-11	1.43687e-11	0
	635	1.05589e-15	2.082e-16	0			635	2.4519e-13	4.83465e-14	0			635	1.11392e-10	2.19642e-11	0			635	1.11392e-10	2.19642e-11	0
	636	1.18786e-15	2.21284e-16	0			636	2.74369e-13	5.11117e-14	0			636	1.25312e-10	2.33442e-11	0			636	1.25312e-10	2.33442e-11	0
	637	1.21389e-15	2.21638e-16	0			637	2.78883e-13	5.09199e-14	0			637	1.28057e-10	2.33812e-11	0			637	1.28057e-10	2.33812e-11	0
	638	1.67321e-15	2.96317e-16	0			638	3.82344e-13	6.77112e-14	0			638	1.76509e-10	3.12589e-11	0			638	1.76509e-10	3.12589e-11	0
	639	3.46112e-15	5.96485e-16	0			639	7.86628e-13	1.35567e-13	0			639	3.65115e-10	6.29235e-11	0			639	3.65115e-10	6.29235e-11	0
	640	4.96108e-15	8.35583e-16	0			640	1.12141e-12	1.88877e-13	0			640	5.2334e-10	8.8145e-11	0			640	5.2334e-10	8.8145e-11	0
	641	8.03524e-15	1.31966e-15	0			641	1.80639e-12	2.96671e-13	0			641	8.47621e-10	1.39209e-10	0			641	8.47621e-10	1.39209e-10	0
	642	2.51096e-14	3.98921e-15	0			642	5.61387e-12	8.91886e-13	0			642	2.64873e-09	4.20809e-10	0			642	2.64873e-09	4.20809e-10	0
	643	5.87419e-14	9.24981e-15	0			643	1.30607e-11	2.05661e-12	0			643	6.19642e-09	9.75721e-10	0			643	6.19642e-09	9.75721e-10	0
	644	2.05602e-13	3.15359e-14	0			644	4.67057e-11	7.16387e-12	0			644	2.1689e-08	3.32673e-09	0			644	2.1689e-08	3.32673e-09	0
	645	2.22628e-12	3.41477e-13	0			645	1.79812e-10	2.75805e-11	0			645	7.77102e-08	1.19196e-08	0			645	7.77102e-08	1.19196e-08	0
	646	3.68695e-11	5.69397e-12	0			646	8.50494e-10	1.31346e-10	0			646	3.43727e-07	5.30837e-08	0			646	3.43727e-07	5.30837e-08	0
	647	8.1815e-10	1.28434e-10	0			647	4.71369e-09	7.39962e-10	0			647	1.78903e-06	2.80844e-07	0			647	1.78903e-06	2.80844e-07	0
	648	2.518e-08	4.23139e-09	0			648	2.88854e-08	4.85408e-09	0			648	1.03338e-05	1.73656e-06	0			648	1.03338e-05	1.73656e-06	0
	649	1.2085e-06	2.14925e-07	0			649	2.08151e-07	3.70186e-08	0			649	7.04242e-05	1.25246e-05	0			649	7.04242e-05	1.25246e-05	0
	650	9.05377e-05	1.67338e-05	7.12168e-06			650	1.97608e-06	3.65233e-07	1.55438e-07			650	0.000634147	0.000117207	4.98819e-05			650	0.000634147	0.000117207	4.98819e-05
	651	0.00524979	0.00102102	0.000397815			651	2.88277e-05	5.6066e-06	2.18448e-06			651	0.00879811	0.00171112	0.000666697			651	0.00879811	0.00171112	0.000666697
	652	0.0944674	0.0187552	0.00675421			652	0.00036616	7.2696e-05	2.61796e-05			652	0.106534	0.0211509	0.00761695			652	0.106534	0.0211509	0.00761695
	653	0.268794	0.055649	0.0182695			653	0.00103076	0.0002134	7.00588e-05			653	0.286523	0.0593194	0.0194745			653	0.286523	0.0593194	0.0194745
	654	0.358182	0.0787123	0.0245833			654	0.0014112	0.000310118	9.68556e-05			654	0.370615	0.0814447	0.0254367			654	0.370615	0.0814447	0.0254367
	655	0.438342	0.0999112	0.0290075			655	0.00186666	0.000425466	0.000123527			655	0.454605	0.103618	0.0300837			655	0.454605	0.103618	0.0300837
	656	0.479357	0.115059	0.0320633			656	0.00220183	0.000528501	0.000147276			656	0.499905	0.119991	0.0334377			656	0.499905	0.119991	0.0334377
	657	0.524505	0.131597	0.0356415			657	0.00309492	0.000776508	0.000210308			657	0.542827	0.136194	0.0368865			657	0.542827	0.136194	0.0368865
	658	0.56684	0.149602	0.0394444			658	0.0040912	0.00107976	0.000284692			658	0.579706	0.152997	0.0403397			658	0.579706	0.152997	0.0403397
	659	0.599294	0.168547	0.0432866			659	0.00509985	0.00143429	0.000368358			659	0.609078	0.171298	0.0439932			659	0.609078	0.171298	0.0439932
	660	0.634559	0.186984	0.0489575			660	0.00630044	0.00185653	0.000486091			660	0.644945	0.190044	0.0497588			660	0.644945	0.190044	0.0497588
	661	0.667402	0.206813	0.0544731			661	0.0078737	0.00243988	0.000642648			661	0.683636	0.211843	0.055798			661	0.683636	0.211843	0.055798
	662	0.699025	0.230264	0.0614676			662	0.0100091	0.00329706	0.000880131			662	0.719638	0.237054	0.0632802			662	0.719638	0.237054	0.0632802
	663	0.729425	0.258789	0.0704368			663	0.0131827	0.004677	0.00127298			663	0.752276	0.266896	0.0726434			663	0.752276	0.266896	0.0726434
	664	0.763771	0.291044	0.0809041			664	0.0158573	0.00604261	0.00167972			664	0.786699	0.29978	0.0833328			664	0.786699	0.29978	0.0833328
	665	0.787044	0.324628	0.0925695			665	0.0185375	0.00764609	0.00218032			665	0.812117	0.33497	0.0955184			665	0.812117	0.33497	0.0955184
	666	0.807964	0.356422	0.105006			666	0.020894	0.0092171	0.00271547			666	0.833217	0.367562	0.108288			666	0.833217	0.367562	0.108288
	667	0.816866	0.388286	0.116585			667	0.023008	0.0109365	0.00328374			667	0.847164	0.402687	0.120909			667	0.847164	0.402687	0.120909
	668	0.846406	0.429074	0.133331			668	0.0256864	0.0130214	0.00404629			668	0.874968	0.443553	0.137831			668	0.874968	0.443553	0.137831
	669	0.849604	0.461649	0.148001			669	0.0272647	0.0148148	0.00474952			669	0.881769	0.479126	0.153604			669	0.881769	0.479126	0.153604
	670	0.864355	0.50189	0.165765			670	0.0293516	0.0170431	0.005629			670	0.896237	0.520403	0.171879			670	0.896237	0.520403	0.171879
	671	0.854247	0.53171	0.181614			671	0.0312685	0.0194625	0.00664774			671	0.891553	0.55493	0.189546			671	0.891553	0.55493	0.189546
	672	0.838237	0.560507	0.202257			672	0.0335882	0.0224595	0.00810443			672	0.884243	0.59127	0.213357			672	0.884243	0.59127	0.213357
	673	0.82487	0.594448	0.222229			673	0.0365467	0.0263376	0.00984607			673	0.87706	0.632059	0.236289			673	0.87706	0.632059	0.236289
	674	0.813837	0.6294	0.246258			674	0.039958	0.0309024	0.0120908			674	0.866157	0.669862	0.262089			674	0.866157	0.669862	0.262089
	675	0.794369	0.660442	0.267679			675	0.0426468	0.0354568	0.0143707			675	0.84628	0.703602	0.285171			675	0.84628	0.703602	0.285171
	676	0.773806	0.682194	0.288623			676	0.0489954	0.0431947	0.0182748			676	0.831618	0.733161	0.310186			676	0.831618	0.733161	0.310186
	677	0.745618	0.711072	0.311244			677	0.0520577	0.0496457	0.0217305			677	0.802491	0.76531	0.334985			677	0.802491	0.76531	0.334985
	678	0.724938	0.733649	0.341108			678	0.0588853	0.0595929	0.0277076			678	0.787289	0.796749	0.370447			678	0.787289	0.796749	0.370447
	679	0.69275	0.743258	0.366838			679	0.0681486	0.0731172	0.0360873			679	0.764967	0.820739	0.40508			679	0.764967	0.820739	0.40508
	680	0.659507	0.748561	0.396156			680	0.0770176	0.0874174	0.0462633			680	0.742552	0.84282	0.44604			680	0.742552	0.84282	0.44604
	681	0.614008	0.738632	0.412413			681	0.0939955	0.113074	0.0631344			681	0.714207	0.859168	0.479714			681	0.714207	0.859168	0.479714
	682	0.568453	0.724421	0.429786			682	0.104716	0.133447	0.0791718			682	0.68043	0.867122	0.514448			682	0.68043	0.867122	0.514448
	683	0.536076	0.71368	0.449558			683	0.117826	0.156863	0.0988102			683	0.661156	0.880199	0.554451			683	0.661156	0.880199	0.554451
	684	0.488157	0.688063	0.459856			684	0.138336	0.194986	0.130316			684	0.631119	0.889569	0.594529			684	0.631119	0.889569	0.594529
	685	0.441906	0.646974	0.459665			685	0.158977	0.232751	0.165366			685	0.605502	0.886488	0.629836			685	0.605502	0.886488	0.629836
	686	0.389893	0.589953	0.444729			686	0.187982	0.284438	0.21442			686	0.57978	0.877273	0.661321			686	0.57978	0.877273	0.661321
	687	0.343088	0.544385	0.433836			687	0.199612	0.316729	0.25241			687	0.54389	0.863003	0.687752			687	0.54389	0.863003	0.687752
	688	0.306179	0.502278	0.424059			688	0.210464	0.345261	0.291494			688	0.517637	0.84917	0.716929			688	0.517637	0.84917	0.716929
	689	0.267095	0.447007	0.399175			689	0.234152	0.391875	0.349942			689	0.502649	0.841227	0.751212			689	0.502649	0.841227	0.751212
	690	0.233888	0.406779	0.384294			690	0.237132	0.412421	0.389625			690	0.472554	0.821867	0.776439			690	0.472554	0.821867	0.776439
	691	0.196981	0.351515	0.351754			691	0.248324	0.443138	0.443439			691	0.447612	0.798771	0.799313			691	0.447612	0.798771	0.799313
	692	0.173678	0.314337	0.33147			692	0.252066	0.456209	0.481076			692	0.427267	0.773304	0.815453			692	0.427267	0.773304	0.815453
	693	0.150033	0.275694	0.307469			693	0.251995	0.463055	0.516423			693	0.403787	0.741981	0.827496			693	0.403787	0.741981	0.827496
	694	0.118351	0.219318	0.256956			694	0.267817	0.496298	0.581469			694	0.386959	0.717082	0.840142			694	0.386959	0.717082	0.840142
	695	0.095627	0.177515	0.219459			695	0.276083	0.5125	0.633596			695	0.372181	0.69089	0.854136			695	0.372181	0.69089	0.854136
	696	0.0741692	0.138929	0.180727			696	0.280909	0.526182	0.684486			696	0.355741	0.666352	0.866826			696	0.355741	0.666352	0.866826
	697	0.0472733	0.088093	0.120638			697	0.290909	0.542103	0.742379			697	0.338582	0.630942	0.864039			697	0.338582	0.630942	0.864039
	698	0.0327424	0.0609918	0.0877539			698	0.290026	0.540254	0.777309			698	0.323141	0.601939	0.86606			698	0.323141	0.601939	0.86606
	699	0.0182809	0.0339787	0.0510709			699	0.291428	0.541676	0.814155			699	0.309968	0.576137	0.86595			699	0.309968	0.576137	0.86595
	700	0.0124433	0.0231085	0.0361616			700	0.284676	0.528676	0.827303			700	0.297275	0.552072	0.863915			700	0.297275	0.552072	0.863915
	701	0.00972006	0.0177596	0.0289197			701	0.279298	0.510307	0.830983			701	0.289148	0.528304	0.86029			701	0.289148	0.528304	0.86029
	702	0.0088846	0.01605	0.0270917			702	0.27022	0.488153	0.823981			702	0.279217	0.504406	0.851414			702	0.279217	0.504406	0.851414
	703	0.00860546	0.0153708	0.0268007			703	0.257788	0.460455	0.802854			703	0.266462	0.475948	0.829868			703	0.266462	0.475948	0.829868
	704	0.00946204	0.0165705	0.0298056			704	0.248322	0.434878	0.782219			704	0.257827	0.451523	0.812158			704	0.257827	0.451523	0.812158
	705	0.00898513	0.0156616	0.028892			705	0.236372	0.41201	0.760063			705	0.245418	0.427777	0.78915			705	0.245418	0.427777	0.78915
	706	0.00846078	0.0145266	0.0275474			706	0.228457	0.392245	0.743831			706	0.236977	0.406874	0.771572			706	0.236977	0.406874	0.771572
	707	0.00878711	0.0146281	0.0284327			707	0.22303	0.371282	0.721663			707	0.231912	0.386069	0.750403			707	0.231912	0.386069	0.750403
	708	0.00824903	0.0134187	0.0265739			708	0.217251	0.353402	0.699866			708	0.22568	0.367113	0.727019			708	0.22568	0.367113	0.727019
	709	0.00773869	0.0123138	0.0251229			709	0.208792	0.332229	0.677821			709	0.216721	0.344846	0.703563			709	0.216721	0.344846	0.703563
	710	0.00736227	0.0112518	0.0233507			710	0.204761	0.312939	0.649435			710	0.212298	0.324457	0.673338			710	0.212298	0.324457	0.673338
	711	0.00728806	0.010801	0.0227386			711	0.200626	0.29733	0.62595			711	0.208041	0.308319	0.649083			711	0.208041	0.308319	0.649083
	712	0.0074857	0.0106191	0.0227225			712	0.197446	0.280093	0.599336			712	0.205006	0.290818	0.622285			712	0.205006	0.290818	0.622285
	713	0.00719855	0.00985335	0.0214834			713	0.194818	0.266667	0.581418			713	0.202108	0.276645	0.603173			713	0.202108	0.276645	0.603173
	714	0.00679887	0.00888315	0.0195049			714	0.195153	0.25498	0.559865			714	0.202105	0.264063	0.579809			714	0.202105	0.264063	0.579809
	715	0.0063361	0.00804167	0.0175883			715	0.192397	0.244187	0.534073			715	0.198915	0.25246	0.552167			715	0.198915	0.25246	0.552167
	716	0.005946	0.00727407	0.0157815			716	0.189704	0.232076	0.5035			716	0.195836	0.239578	0.519776			716	0.195836	0.239578	0.519776
	717	0.00539831	0.0064375	0.0137995			717	0.186385	0.222264	0.476447			717	0.192121	0.229104	0.49111			717	0.192121	0.229104	0.49111
	718	0.0047963	0.00554609	0.0116981			718	0.185625	0.214643	0.452737			718	0.191036	0.220901	0.465935			718	0.191036	0.220901	0.465935
	719	0.00425087	0.00481605	0.00999275			719	0.183322	0.207696	0.430945			719	0.188282	0.213315	0.442605			719	0.188282	0.213315	0.442605
	720	0.00271454	0.00298484	0.00604145			720	0.182447	0.200614	0.406051			720	0.187003	0.205623	0.416191			720	0.187003	0.205623	0.416191
	721	0.000208625	0.000220865	0.000439994			721	0.182845	0.193572	0.385623			721	0.187031	0.198004	0.394452			721	0.187031	0.198004	0.394452
	722	9.33984e-05	9.64203e-05	0.000188913			722	0.179552	0.185362	0.363172			722	0.18341	0.189344	0.370975			722	0.18341	0.189344	0.370975
	723	1.68865e-05	1.68375e-05	3.22854e-05			723	0.179032	0.178512	0.342292			723	0.182824	0.182293	0.349542			723	0.182824	0.182293	0.349542
	724	3.91549e-06	3.81693e-06	7.23513e-06			724	0.175515	0.171097	0.324321			724	0.179245	0.174733	0.331213			724	0.179245	0.174733	0.331213
	725	1.23348e-06	1.1595e-06	2.17119e-06			725	0.175221	0.16471	0.308424			725	0.179231	0.168481	0.315484			725	0.179231	0.168481	0.315484
	726	4.3422e-07	4.03693e-07	7.39438e-07			726	0.17134	0.159294	0.291777			726	0.175671	0.163321	0.299153			726	0.175671	0.163321	0.299153
	727	1.66018e-07	1.50868e-07	2.70808e-07			727	0.169567	0.154093	0.276596			727	0.174291	0.158386	0.284303			727	0.174291	0.158386	0.284303
	728	8.11043e-08	7.15387e-08	1.25626e-07			728	0.16706	0.147357	0.258767			728	0.172194	0.151885	0.266718			728	0.172194	0.151885	0.266718
	729	5.21356e-08	4.53808e-08	7.8285e-08			729	0.1633	0.142142	0.245205			729	0.168788	0.146919	0.253446			729	0.168788	0.146919	0.253446
	730	5.50151e-08	4.74226e-08	7.93292e-08			730	0.160109	0.138013	0.230869			730	0.1659	0.143004	0.23922			730	0.1659	0.143004	0.23922
	731	5.70038e-08	4.80431e-08	7.89713e-08			731	0.157961	0.13313	0.218834			731	0.163961	0.138187	0.227147			731	0.163961	0.138187	0.227147
	732	5.94708e-08	4.92307e-08	7.88187e-08			732	0.157248	0.130172	0.208407			732	0.163508	0.135354	0.216703			732	0.163508	0.135354	0.216703
	733	6.02422e-08	4.95217e-08	7.76347e-08			733	0.154331	0.126867	0.198888			733	0.160673	0.13208	0.20706			733	0.160673	0.13208	0.20706
	734	6.02184e-08	4.89621e-08	7.46331e-08			734	0.151589	0.123253	0.187875			734	0.157928	0.128407	0.195731			734	0.157928	0.128407	0.195731
	735	5.87089e-08	4.79364e-08	7.08068e-08			735	0.14841	0.121178	0.178992			735	0.15459	0.126224	0.186446			735	0.15459	0.126224	0.186446
	736	5.41041e-08	4.38952e-08	6.35272e-08			736	0.144227	0.117013	0.169347			736	0.149922	0.121634	0.176034			736	0.149922	0.121634	0.176034
	737	4.96403e-08	3.98831e-08	5.68374e-08			737	0.142072	0.114147	0.16267			737	0.147297	0.118345	0.168653			737	0.147297	0.118345	0.168653
	738	4.48508e-08	3.56817e-08	4.96919e-08			738	0.138511	0.110194	0.153461			738	0.143232	0.11395	0.158692			738	0.143232	0.11395	0.158692
	739	4.18077e-08	3.30685e-08	4.5295e-08			739	0.136251	0.10777	0.147616			739	0.140652	0.111251	0.152384			739	0.140652	0.111251	0.152384
	740	3.89974e-08	3.10353e-08	4.19382e-08			740	0.132648	0.105565	0.142651			740	0.136753	0.108832	0.147066			740	0.136753	0.108832	0.147066
	741	3.5393e-08	2.8371e-08	3.76484e-08			741	0.128923	0.103344	0.137138			741	0.132648	0.106331	0.141101			741	0.132648	0.106331	0.141101
	742	3.0552e-08	2.47363e-08	3.22445e-08			742	0.125081	0.101272	0.13201			742	0.128297	0.103875	0.135404			742	0.128297	0.103875	0.135404
	743	2.60263e-08	2.12694e-08	2.73118e-08			743	0.120349	0.0983525	0.126293			743	0.123089	0.100591	0.129168			743	0.123089	0.100591	0.129168
	744	2.36399e-08	1.92784e-08	2.44286e-08			744	0.116851	0.0952929	0.12075			744	0.11934	0.0973222	0.123322			744	0.11934	0.0973222	0.123322
	745	2.15589e-08	1.7485e-08	2.20632e-08			745	0.112642	0.0913569	0.115277			745	0.114912	0.0931974	0.1176			745	0.114912	0.0931974	0.1176
	746	2.08322e-08	1.69758e-08	2.1305e-08			746	0.105704	0.0861366	0.108103			746	0.107897	0.0879235	0.110345			746	0.107897	0.0879235	0.110345
	747	2.05823e-08	1.69349e-08	2.11103e-08			747	0.0969165	0.0797419	0.0994026			747	0.0990831	0.0815245	0.101625			747	0.0990831	0.0815245	0.101625
	748	2.25817e-08	1.88195e-08	2.31395e-08			748	0.0864679	0.072062	0.088604			748	0.0888449	0.074043	0.0910397			748	0.0888449	0.074043	0.0910397
	749	2.09661e-08	1.75941e-08	2.15569e-08			749	0.0762566	0.0639922	0.0784057			749	0.0784636	0.0658442	0.0806748			749	0.0784636	0.0658442	0.0806748
	750	1.94839e-08	1.65363e-08	2.00576e-08			750	0.0669483	0.0568202	0.0689196			750	0.0689993	0.0585609	0.0710309			750	0.0689993	0.0585609	0.0710309
	751	1.91582e-08	1.65877e-08	2.00787e-08			751	0.0576122	0.0498823	0.0603804			751	0.0596288	0.0516284	0.0624939			751	0.0596288	0.0516284	0.0624939
	752	1.69544e-08	1.49714e-08	1.84715e-08			752	0.0501062	0.0442457	0.0545898			752	0.0518909	0.0458216	0.0565342			752	0.0518909	0.0458216	0.0565342
	753	1.5729e-08	1.39539e-08	1.74105e-08			753	0.0438587	0.038909	0.0485473			753	0.0455144	0.0403778	0.05038			753	0.0455144	0.0403778	0.05038
	754	1.41266e-08	1.24029e-08	1.55118e-08			754	0.0383848	0.0337013	0.0421487			754	0.0398718	0.0350069	0.0437815			754	0.0398718	0.0350069	0.0437815
	755	1.21791e-08	1.06723e-08	1.36644e-08			755	0.0319357	0.0279845	0.0358305			755	0.0332178	0.0291079	0.0372688			755	0.0332178	0.0291079	0.0372688
	756	1.05686e-08	9.45423e-09	1.22114e-08			756	0.0257889	0.0230696	0.0297974			756	0.0269014	0.0240647	0.0310828			756	0.0269014	0.0240647	0.0310828
	757	8.17131e-09	7.48831e-09	9.71486e-09			757	0.0204187	0.0187121	0.0242758			757	0.0212789	0.0195003	0.0252984			757	0.0212789	0.0195003	0.0252984
	758	6.1055e-09	5.69952e-09	7.49456e-09			758	0.0159518	0.0148911	0.0195809			758	0.0165945	0.015491	0.0203698			758	0.0165945	0.015491	0.0203698
	759	4.61987e-09	4.26785e-09	5.7255e-09			759	0.0125991	0.0116391	0.0156144			759	0.0130854	0.0120884	0.0162171			759	0.0130854	0.0120884	0.0162171
	760	3.3726e-09	3.26263e-09	4.4236e-09			760	0.0095814	0.00926896	0.0125672			760	0.00993641	0.0096124	0.0130329			760	0.00993641	0.0096124	0.0130329
	761	2.53969e-09	2.43796e-09	3.34986e-09			761	0.007574	0.00727061	0.00999012			761	0.00784134	0.00752724	0.0103427			761	0.00784134	0.00752724	0.0103427
	762	1.89729e-09	1.83443e-09	2.55055e-09			762	0.00606983	0.00586873	0.00815973			762	0.00626954	0.00606183	0.00842821			762	0.00626954	0.00606183	0.00842821
	763	1.51628e-09	1.4556e-09	2.08259e-09			763	0.0050103	0.00480979	0.0068816			763	0.00516991	0.00496301	0.00710082			763	0.00516991	0.00496301	0.00710082
	764	1.06225e-09	1.0106e-09	1.47112e-09			764	0.0042629	0.00405562	0.00590371			764	0.00437472	0.004162	0.00605856			764	0.00437472	0.004162	0.00605856
	765	8.31604e-10	7.95574e-10	1.18373e-09			765	0.00373573	0.00357387	0.00531755			765	0.00382326	0.00365761	0.00544215			765	0.00382326	0.00365761	0.00544215
	766	7.17057e-10	6.66687e-10	1.01166e-09			766	0.00349432	0.00324886	0.00492995			766	0.0035698	0.00331904	0.00503644			766	0.0035698	0.00331904	0.00503644
	767	6.64688e-10	6.00495e-10	9.35904e-10			767	0.00334722	0.00302395	0.004713			767	0.00341718	0.00308716	0.00481151			767	0.00341718	0.00308716	0.00481151
	768	6.3263e-10	5.60199e-10	9.01899e-10			768	0.00330718	0.00292853	0.00471483			768	0.00337377	0.0029875	0.00480977			768	0.00337377	0.0029875	0.00480977
	769	6.17097e-10	5.4007e-10	8.70438e-10			769	0.0033279	0.0029125	0.00469412			769	0.00339286	0.00296935	0.00478575			769	0.00339286	0.00296935	0.00478575
	770	6.26745e-10	5.47582e-10	8.99188e-10			770	0.00336731	0.00294199	0.00483106			770	0.00343328	0.00299963	0.00492571			770	0.00343328	0.00299963	0.00492571
	771	7.32979e-10	6.03958e-10	1.019e-09			771	0.00368655	0.00303763	0.00512512			771	0.00376371	0.00310121	0.00523238			771	0.00376371	0.00310121	0.00523238
	772	8.94141e-10	7.16398e-10	1.22092e-09			772	0.00416638	0.00333816	0.00568903			772	0.0042605	0.00341357	0.00581755			772	0.0042605	0.00341357	0.00581755
	773	1.13209e-09	8.78636e-10	1.55498e-09			773	0.00492661	0.00382364	0.00676697			773	0.00504578	0.00391613	0.00693065			773	0.00504578	0.00391613	0.00693065
	774	1.45293e-09	1.09956e-09	2.015e-09			774	0.00593479	0.0044914	0.0082307			774	0.00608773	0.00460714	0.0084428			774	0.00608773	0.00460714	0.0084428
	775	1.86209e-09	1.38372e-09	2.54687e-09			775	0.00721777	0.00536354	0.00987209			775	0.00741378	0.00550919	0.0101402			775	0.00741378	0.00550919	0.0101402
	776	2.21319e-09	1.6475e-09	3.03819e-09			776	0.00816142	0.00607539	0.0112037			776	0.00839439	0.00624881	0.0115236			776	0.00839439	0.00624881	0.0115236
	777	2.56797e-09	1.85581e-09	3.45913e-09			777	0.00908065	0.00656236	0.0122319			777	0.00935097	0.00675771	0.012596			777	0.00935097	0.00675771	0.012596
	778	2.73721e-09	1.97036e-09	3.75854e-09			778	0.00929143	0.00668836	0.0127583			778	0.00957956	0.00689577	0.013154			778	0.00957956	0.00689577	0.013154
	779	2.84755e-09	2.01633e-09	3.8218e-09			779	0.00931046	0.00659265	0.0124959			779	0.0096102	0.0068049	0.0128982			779	0.0096102	0.0068049	0.0128982
	780	2.72493e-09	1.89292e-09	3.61951e-09			780	0.00890954	0.00618916	0.0118345			780	0.00919638	0.00638841	0.0122155			780	0.00919638	0.00638841	0.0122155
	781	2.39098e-09	1.61927e-09	3.10109e-09			781	0.00807441	0.00546832	0.0104725			781	0.00832609	0.00563877	0.0107989			781	0.00832609	0.00563877	0.0107989
	782	1.92681e-09	1.3355e-09	2.54688e-09			782	0.00689342	0.00477792	0.00911183			782	0.00709624	0.0049185	0.00937992			782	0.00709624	0.0049185	0.00937992
	783	1.5704e-09	1.07571e-09	2.06151e-09			783	0.00573893	0.0039311	0.00753365			783	0.00590424	0.00404433	0.00775065			783	0.00590424	0.00404433	0.00775065
	784	1.23935e-09	8.46992e-10	1.65418e-09			784	0.00470835	0.00321776	0.0062843			784	0.00483881	0.00330692	0.00645842			784	0.00483881	0.00330692	0.00645842
	785	9.58895e-10	6.57186e-10	1.29923e-09			785	0.00392061	0.00268702	0.00531214			785	0.00402155	0.0027562	0.0054489			785	0.00402155	0.0027562	0.0054489
	786	7.67935e-10	5.10975e-10	1.0149e-09			786	0.00342948	0.00228194	0.0045324			786	0.00351032	0.00233572	0.00463924			786	0.00351032	0.00233572	0.00463924
	787	6.3258e-10	4.23833e-10	8.4588e-10			787	0.00307584	0.00206084	0.00411299			787	0.00314243	0.00210545	0.00420203			787	0.00314243	0.00210545	0.00420203
	788	5.61205e-10	3.73312e-10	7.40843e-10			788	0.00296128	0.00196984	0.00390917			788	0.00302036	0.00200914	0.00398716			788	0.00302036	0.00200914	0.00398716
	789	5.42034e-10	3.48371e-10	7.06177e-10			789	0.00307603	0.001977	0.00400754			789	0.00313309	0.00201367	0.00408187			789	0.00313309	0.00201367	0.00408187
	790	5.73656e-10	3.64394e-10	7.43246e-10			790	0.00338677	0.00215132	0.00438799			790	0.00344715	0.00218968	0.00446623			790	0.00344715	0.00218968	0.00446623
	791	6.29779e-10	3.86087e-10	7.94361e-10			791	0.0040982	0.00251241	0.0051692			791	0.00416449	0.00255305	0.00525281			791	0.00416449	0.00255305	0.00525281
	792	6.84141e-10	4.21126e-10	8.81311e-10			792	0.00487245	0.00299926	0.0062767			792	0.00494447	0.00304359	0.00636947			792	0.00494447	0.00304359	0.00636947
	793	8.10351e-10	5.09052e-10	1.05394e-09			793	0.00573186	0.00360068	0.00745484			793	0.00581716	0.00365427	0.00756578			793	0.00581716	0.00365427	0.00756578
	794	8.92139e-10	5.90924e-10	1.20129e-09			794	0.00626751	0.00415139	0.00843935			794	0.00636142	0.0042136	0.0085658			794	0.00636142	0.0042136	0.0085658
	795	1.08775e-09	7.0306e-10	1.44726e-09			795	0.00682018	0.00440818	0.00907428			795	0.00693467	0.00448219	0.00922663			795	0.00693467	0.00448219	0.00922663
	796	1.30821e-09	8.44567e-10	1.75488e-09			796	0.00710953	0.00458985	0.00953699			796	0.00724723	0.00467875	0.00972171			796	0.00724723	0.00467875	0.00972171
	797	1.57785e-09	1.01291e-09	2.08437e-09			797	0.00743045	0.00477001	0.00981576			797	0.00759654	0.00487663	0.0100352			797	0.00759654	0.00487663	0.0100352
	798	1.42935e-09	9.43902e-10	1.93047e-09			798	0.00735927	0.00485987	0.00993939			798	0.00750973	0.00495923	0.0101426			798	0.00750973	0.00495923	0.0101426
	799	1.58502e-09	1.06503e-09	2.14981e-09			799	0.00756832	0.00508541	0.0102651			799	0.00773516	0.00519752	0.0104914			799	0.00773516	0.00519752	0.0104914
	800	1.71974e-09	1.15554e-09	2.3451e-09			800	0.00748807	0.00503144	0.010211			800	0.0076691	0.00515307	0.0104579			800	0.0076691	0.00515307	0.0104579

## Sheet: Fig.2a
Brightest	blue X	blue Y	red X	red Y		λS	blue X	blue Y	red X	red Y		λL	blue X	blue Y	red X	red Y		Simple mean	blue X	blue Y	red X	red Y		Weighted mean	blue X	blue Y	red X	red Y		Weighted mean - chroma	blue X	blue Y	red X	red Y
	-11.4082	-6.37128	15.028	5.87382			15.2489	-1.21868	15.028	5.87382			-11.4082	-6.37128	-11.6282	0.097815			1.92035	-3.79498	1.69988	2.98582			1.18227	-3.00404	2.0319	2.70782			1.18227	-3.00404	2.0319	2.70782
	-15.326	-4.09952	8.80034	3.92784			23.0814	4.46745	8.80034	3.92784			-15.326	-4.09952	-16.4119	-2.49655			3.87767	0.183961	-3.80579	0.715643			-0.124388	0.026469	-3.65426	0.518692			-0.124388	0.026469	-3.65426	0.518692
	-8.93412	-3.24954	12.3606	3.87472			-1.64924	-3.33639	12.3606	3.87472			-8.93412	-3.24954	-10.0859	-7.64751			-5.29168	-3.29297	1.13736	-1.8864			-0.64859	-1.04662	0.943182	-1.44612			-0.64859	-1.04662	0.943182	-1.44612
	-11.0082	-2.62282	10.038	1.12414			17.2097	-2.7284	10.038	1.12414			-11.0082	-2.62282	-8.85099	-12.3978			3.10076	-2.67561	0.593511	-5.63684			1.9291	-0.424058	-0.0453633	-4.94659			1.9291	-0.424058	-0.0453633	-4.94659
	-11.5634	-5.20413	13.0936	7.67042			13.9262	3.95861	13.0936	7.67042			-11.5634	-5.20413	-8.0102	4.64538			1.18138	-0.622759	2.54171	6.1579			0.767614	-0.945743	2.17968	5.53603			0.767614	-0.945743	2.17968	5.53603
	-10.3358	-4.76372	9.83697	3.52001			4.0982	13.261	9.83697	3.52001			-10.3358	-4.76372	-15.215	-6.81202			-3.1188	4.24865	-2.689	-1.646			-0.461586	1.464	-2.55751	-1.3545			-0.461586	1.464	-2.55751	-1.3545
	-11.1557	2.5363	13.7654	1.42548			9.37999	-0.650759	13.7654	1.42548			-11.1557	2.5363	-9.90969	-3.51921			-0.887848	0.942769	1.92785	-1.04687			0.0744638	4.05028	1.88724	-1.42878			0.0744638	4.05028	1.88724	-1.42878
	-15.0409	-11.2942	14.664	8.86917			14.0703	6.24408	14.664	8.86917			-15.0409	-11.2942	-11.5319	-1.38039			-0.485281	-2.52508	1.56605	3.74439			-1.90507	-5.17461	1.84053	4.02558			-1.90507	-5.17461	1.84053	4.02558
	-12.5243	3.20086	18.1681	3.19013			33.6227	2.63689	18.1681	3.19013			-12.5243	3.20086	-8.15748	-3.4716			10.5492	2.91888	5.00531	-0.140733			4.39723	5.29776	5.296	-0.308018			4.39723	5.29776	5.296	-0.308018
	-12.4717	-2.90971	11.3006	1.87767			28.7345	10.7517	11.3006	1.87767			-12.4717	-2.90971	-9.50603	-8.2084			8.13139	3.921	0.897264	-3.16536			3.35187	2.34838	0.498087	-2.9046			3.35187	2.34838	0.498087	-2.9046
	-13.7183	-0.769915	4.29531	2.94158			3.84322	-2.58075	4.29531	2.94158			-13.7183	-0.769915	-7.82341	-6.17561			-4.93756	-1.67533	-1.76405	-1.61701			-3.1491	1.0499	-3.24921	-1.47737			-3.1491	1.0499	-3.24921	-1.47737
	-6.56699	-9.37507	8.97488	0.944844			30.3387	4.19673	8.97488	0.944844			-6.56699	-9.37507	-12.6137	-4.58093			11.8859	-2.58917	-1.81942	-1.81805			8.30095	-4.13689	-2.12084	-2.12732			8.30095	-4.13689	-2.12084	-2.12732
	-14.8285	-5.90575	16.8807	-0.0359252			16.3833	7.33868	16.8807	-0.0359252			-14.8285	-5.90575	-12.6847	2.87948			0.777398	0.716468	2.098	1.42178			-1.22588	-0.740317	2.79369	0.0573523			-1.22588	-0.740317	2.79369	0.0573523
	-13.5627	-4.89812	8.13693	13.1014			11.619	10.6505	8.13693	13.1014			-13.5627	-4.89812	-7.31227	-8.00415			-0.971841	2.8762	0.412328	2.54863			-1.30008	0.779357	-0.656522	4.18683			-1.30008	0.779357	-0.656522	4.18683
	-14.2997	-2.63468	15.4624	9.96491			16.3189	13.331	15.4624	9.96491			-14.2997	-2.63468	-21.8783	-0.350058			1.00959	5.34817	-3.20797	4.80743			-0.8289	3.13548	-1.54037	5.0968			-0.8289	3.13548	-1.54037	5.0968
	-15.7926	-9.39456	12.447	5.10808			10.7615	4.51924	12.447	5.10808			-15.7926	-9.39456	-14.3471	-2.56442			-2.51555	-2.43766	-0.950078	1.27183			-3.22501	-4.08038	-0.600818	1.23089			-3.22501	-4.08038	-0.600818	1.23089
	-12.6209	-2.47667	17.1765	-0.529513			11.2498	-5.01304	17.1765	-0.529513			-12.6209	-2.47667	-17.9103	-5.08782			-0.685532	-3.74486	-0.366856	-2.80866			-0.649632	-0.818088	1.019	-3.23888			-0.649632	-0.818088	1.019	-3.23888
	-12.8852	-7.91736	4.9347	0.881639			21.0016	-0.48541	4.9347	0.881639			-12.8852	-7.91736	-13.7796	-8.91658			4.05819	-4.20139	-4.42246	-4.01747			1.31185	-4.04359	-5.08317	-3.79269			1.31185	-4.04359	-5.08317	-3.79269
	-7.05804	-3.78621	11.2877	3.36393			20.5142	-2.41468	11.2877	3.36393			-7.05804	-3.78621	-8.98262	-5.3217			6.72808	-3.10045	1.15253	-0.978885			5.73579	-1.25921	0.686314	-0.893181			5.73579	-1.25921	0.686314	-0.893181
	-12.8043	-1.89296	7.64802	6.85154			20.5635	18.2028	7.64802	6.85154			-12.8043	-1.89296	-8.15907	-4.40325			3.87958	8.15492	-0.255525	1.22415			1.27741	4.79498	-1.27964	1.631			1.27741	4.79498	-1.27964	1.631
	-15.4373	-2.94363	22.4778	-0.799334			16.0576	0.280183	22.4778	-0.799334			-15.4373	-2.94363	-16.7211	-10.835			0.310138	-1.33172	2.87837	-5.81717			-1.77177	-0.00500689	4.77823	-5.56271			-1.77177	-0.00500689	4.77823	-5.56271
	-6.82101	-0.503214	14.9733	-4.39473			4.70368	8.52031	14.9733	-4.39473			-6.82101	-0.503214	-14.1912	-3.10605			-1.05867	4.00855	0.391062	-3.75039			2.4067	3.72423	1.03663	-4.91147			2.4067	3.72423	1.03663	-4.91147
	-8.01212	-0.750483	16.9686	-1.22123			16.334	2.8373	16.9686	-1.22123			-8.01212	-0.750483	-11.3626	-7.82496			4.16092	1.04341	2.80297	-4.52309			4.06478	2.26902	3.34437	-4.69763			4.06478	2.26902	3.34437	-4.69763
	-12.7417	-6.10236	8.18728	5.20167			21.8508	9.36949	8.18728	5.20167			-12.7417	-6.10236	-13.3576	-4.43837			4.55457	1.63356	-2.58517	0.381652			1.61222	-0.441949	-2.89206	0.586656			1.61222	-0.441949	-2.89206	0.586656
	-16.8647	-3.16974	10.3115	5.41008			14.9542	-0.621654	10.3115	5.41008			-16.8647	-3.16974	-10.5961	-2.43608			-0.955277	-1.8957	-0.142267	1.487			-3.12719	-0.381274	-0.528817	1.46777			-3.12719	-0.381274	-0.528817	1.46777
	-13.4361	-7.05024	11.0183	5.62744			18.2522	-4.47331	11.0183	5.62744			-13.4361	-7.05024	-10.1397	-8.20806			2.40805	-5.76177	0.439288	-1.29031			0.272413	-4.25536	0.0840326	-0.560872			0.272413	-4.25536	0.0840326	-0.560872
	-12.5037	-8.26923	15.9577	3.53057			16.3923	-4.5948	15.9577	3.53057			-12.5037	-8.26923	-16.3258	-5.34085			1.94429	-6.43202	-0.184029	-0.905136			0.584311	-5.23047	0.851409	-0.796209			0.584311	-5.23047	0.851409	-0.796209
	-11.1083	-1.01292	10.9988	4.66185			10.1664	6.94995	10.9988	4.66185			-11.1083	-1.01292	-12.8225	-2.37166			-0.470946	2.96852	-0.911868	1.1451			0.286063	2.97883	-0.934201	1.02428			0.286063	2.97883	-0.934201	1.02428
	-12.8435	-3.99984	14.5277	2.28438			13.7757	2.9282	14.5277	2.28438			-12.8435	-3.99984	-21.9176	-12.5396			0.466104	-0.53582	-3.69494	-5.12763			-0.26147	-0.238053	-2.13927	-4.27463			-0.26147	-0.238053	-2.13927	-4.27463
	-10.5678	-4.17738	4.60712	7.10594			7.24279	2.81533	4.60712	7.10594			-10.5678	-4.17738	-6.67227	0.818916			-1.6625	-0.681024	-1.03258	3.96243			0.0567782	-0.401223	-2.62265	3.74831			0.0567782	-0.401223	-2.62265	3.74831
	-10.7342	-1.05716	10.725	-0.90631			17.3682	12.5763	10.725	-0.90631			-10.7342	-1.05716	-14.9263	7.27755			3.31698	5.75956	-2.10061	3.18562			2.17742	4.19472	-1.89419	1.16264			2.17742	4.19472	-1.89419	1.16264
	-16.0396	-2.07956	9.03254	5.63951			5.06875	5.76192	9.03254	5.63951			-16.0396	-2.07956	-17.5998	0.46272			-5.4854	1.84118	-4.28363	3.05112			-4.68215	1.88521	-3.95458	2.69822			-4.68215	1.88521	-3.95458	2.69822
	-15.0618	-2.86889	6.31772	0.942022			5.54128	5.19529	6.31772	0.942022			-15.0618	-2.86889	-13.1812	-5.46884			-4.76027	1.1632	-3.43176	-2.26341			-3.81668	1.14537	-3.99439	-2.46205			-3.81668	1.14537	-3.99439	-2.46205
	-14.3937	0.0381725	13.8303	2.79337			7.10855	13.5938	13.8303	2.79337			-14.3937	0.0381725	-18.6455	-2.00623			-3.64257	6.81598	-2.40759	0.39357			-2.94875	5.27275	-1.34812	-0.00647935			-2.94875	5.27275	-1.34812	-0.00647935
	-13.6402	-0.996883	13.016	5.99173			-5.79104	-0.861041	13.016	5.99173			-13.6402	-0.996883	-12.097	-8.81896			-9.71562	-0.928962	0.459497	-1.41361			-5.22927	1.25553	0.598626	-0.562278			-5.22927	1.25553	0.598626	-0.562278
	-13.0354	-3.22559	12.1206	7.74394			20.6915	8.2094	12.1206	7.74394			-13.0354	-3.22559	-14.608	4.73503			3.82804	2.4919	-1.24367	6.23948			1.12612	1.53774	-0.902596	5.6156			1.12612	1.53774	-0.902596	5.6156
	-11.9597	-6.22979	7.19464	-0.0269549			13.965	9.04608	7.19464	-0.0269549			-11.9597	-6.22979	-1.86991	0.375754			1.00263	1.40814	2.66236	0.1744			0.467988	-0.61293	0.795433	-0.875939			0.467988	-0.61293	0.795433	-0.875939
	-21.7839	-6.10445	16.0625	8.54227			7.43829	2.52733	16.0625	8.54227			-21.7839	-6.10445	-6.70435	-0.337605			-7.17281	-1.78856	4.67906	4.10233			-8.62342	-1.96405	4.52491	4.21232			-8.62342	-1.96405	4.52491	4.21232
	-13.4761	-0.149643	13.2617	6.37856			20.2801	5.3032	13.2617	6.37856			-13.4761	-0.149643	-23.6144	-8.07419			3.40201	2.57678	-5.17636	-0.847818			0.691945	3.28432	-3.56684	-0.0412242			0.691945	3.28432	-3.56684	-0.0412242
	-7.98703	-9.20603	10.9224	3.75547			1.65804	-3.04469	10.9224	3.75547			-7.98703	-9.20603	-9.94714	-2.51173			-3.16449	-6.12536	0.487651	0.62187			0.822987	-5.61462	0.0963474	0.405271			0.822987	-5.61462	0.0963474	0.405271
	-15.4453	-4.07901	12.0825	3.2966			11.3822	-2.93658	12.0825	3.2966			-15.4453	-4.07901	-18.5035	-6.59695			-2.03157	-3.5078	-3.21053	-1.65017			-2.81699	-1.60291	-2.38728	-1.41348			-2.81699	-1.60291	-2.38728	-1.41348
	-8.98416	-10.2946	11.056	3.21594			10.541	4.63371	11.056	3.21594			-8.98416	-10.2946	-13.1864	-5.44864			0.778439	-2.83042	-1.0652	-1.11635			2.02144	-4.75494	-1.0349	-1.03327			2.02144	-4.75494	-1.0349	-1.03327
	-10.8685	-0.703905	5.69382	2.90788			13.9288	8.36427	5.69382	2.90788			-10.8685	-0.703905	-11.2353	-6.65144			1.53016	3.83018	-2.77072	-1.87178			1.30868	3.53347	-3.65458	-1.67687			1.30868	3.53347	-3.65458	-1.67687
	-12.0937	-1.21675	10.9708	4.08304			13.8905	19.623	10.9708	4.08304			-12.0937	-1.21675	-8.52186	-8.77127			0.898392	9.20313	1.22446	-2.34412			0.347238	5.63653	0.661035	-1.73733			0.347238	5.63653	0.661035	-1.73733
	-11.4107	-3.99625	9.00451	4.1848			6.7739	-0.0297327	9.00451	4.1848			-11.4107	-3.99625	-13.2701	-8.2271			-2.3184	-2.01299	-2.13279	-2.02115			-0.70301	-0.892577	-2.34847	-1.46966			-0.70301	-0.892577	-2.34847	-1.46966
	-17.055	-4.2288	8.47183	6.97638			11.8184	5.13196	8.47183	6.97638			-17.055	-4.2288	-4.66773	-4.97635			-2.61827	0.451582	1.90205	1.00001			-3.97199	0.0735941	0.544496	1.49411			-3.97199	0.0735941	0.544496	1.49411
	-12.2731	-12.0304	7.83338	9.50184			11.0037	3.50152	7.83338	9.50184			-12.2731	-12.0304	-14.2371	-11.9024			-0.634673	-4.26445	-3.20187	-1.20028			-0.433773	-6.35666	-3.44306	0.475253			-0.433773	-6.35666	-3.44306	0.475253
	-6.81943	-2.12288	10.0775	5.68234			15.793	-7.68042	10.0775	5.68234			-6.81943	-2.12288	-10.4766	-1.1737			4.48677	-4.90165	-0.199505	2.25432			4.87221	-1.13567	-0.630242	2.11132			4.87221	-1.13567	-0.630242	2.11132
	-11.6823	-11.0813	4.78432	3.24438			18.6061	1.34752	4.78432	3.24438			-11.6823	-11.0813	-8.90794	-4.54795			3.46189	-4.8669	-2.06181	-0.651782			1.71509	-6.09713	-3.35028	-0.67774			1.71509	-6.09713	-3.35028	-0.67774
	-11.8664	-11.491	15.4742	6.25262			18.7029	-6.84447	15.4742	6.25262			-11.8664	-11.491	-11.6037	-0.747806			3.41825	-9.16774	1.93523	2.75241			1.59346	-8.23623	2.31998	2.62746			1.59346	-8.23623	2.31998	2.62746

## Sheet: Fig.2f
Radius, nm	nup62	nup96	Pom121
1	0.880687	0.0508333	0.0985362
3	0.829341	0.0492929	0.107733
5	0.858586	0.0388182	0.145834
7	0.820411	0.0429112	0.141892
9	0.757532	0.0492929	0.150213
11	0.735478	0.0529339	0.165182
13	0.685952	0.0487005	0.207381
15	0.625968	0.0443636	0.243581
17	0.574387	0.0437656	0.266859
19	0.529082	0.0466986	0.298928
21	0.456688	0.0409307	0.332958
23	0.412462	0.038778	0.364498
25	0.338478	0.0391879	0.376645
27	0.281408	0.0441582	0.392831
29	0.233941	0.0455747	0.402164
31	0.194868	0.0497898	0.410292
33	0.158704	0.0575551	0.412658
35	0.121698	0.0627164	0.406532
37	0.0952999	0.0705671	0.392547
39	0.0725534	0.0924242	0.387272
41	0.0557014	0.105724	0.368093
43	0.0411179	0.13509	0.36738
45	0.031477	0.159997	0.350614
47	0.0218016	0.212871	0.338377
49	0.0176998	0.250111	0.321912
51	0.0143137	0.302463	0.293367
53	0.0129522	0.366471	0.277091
55	0.00961967	0.424563	0.248526
57	0.00986961	0.476552	0.217264
59	0.00788912	0.530264	0.20569
61	0.00757556	0.586288	0.172454
63	0.0079729	0.621296	0.152465
65	0.00731544	0.627632	0.129643
67	0.0060475	0.60462	0.113596
69	0.00611487	0.585487	0.101107
71	0.00617844	0.522327	0.083381
73	0.00467889	0.473896	0.0762913
75	0.00477736	0.411041	0.063431
77	0.00443583	0.34293	0.0593777
79	0.00500173	0.28242	0.0469481
81	0.00458885	0.222503	0.0390252
83	0.00415551	0.17633	0.0331461
85	0.00315164	0.135918	0.0288885
87	0.00242486	0.100126	0.0218365
89	0.00316049	0.0740952	0.0213901
91	0.00246547	0.0587046	0.0179314
93	0.00277251	0.0433301	0.0158506
95	0.00310188	0.0306946	0.0118658
97	0.00262366	0.0233919	0.0109304
99	0.00240153	0.0194651	0.00895784
101	0.00261922	0.012125	0.00803899
103	0.00221074	0.0120241	0.00857169
105	0.00232809	0.00871428	0.00660662
107	0.00184643	0.00760124	0.00670414
109	0.00178183	0.00699541	0.00690657
111	0.00193073	0.00582855	0.0066756
113	0.00195583	0.00408957	0.00659233
115	0.00145592	0.00502306	0.00654623
117	0.00140241	0.00347578	0.00512051
119	0.000900469	0.00318436	0.00576312
121	0.00107931	0.00290258	0.00472322
123	0.000707838	0.00266753	0.00371714
125	0.000669724	0.00188545	0.00353154
127	0.000342772	0.0020377	0.0031035
129	0.000389374	0.00136129	0.00241375
131	0.000408992	0.000917187	0.00288839
133	0.000226598	0.000660173	0.00266714
135	0.000173632	0.000890011	0.00169336
137	0.000171097	0.000438509	0.00158233
139	2.40908e-05	0.000232723	0.00164463
141	9.49963e-05	0.000229422	0.000894513
143	9.36676e-05	0.000129265	0.000799315
145	0.000138564	0.000254963	0.000543648
147	6.83391e-05	0.000220058	0.000375376
149	6.74218e-05	0.000217104	0.000529053

## Sheet: Fig.3b
Distance, nm	nup62	nup96	Pom121
-110	0	0.00119912	0.00139923
-105	0	0.00312657	0.00376769
-100	0	0.00525932	0.0106285
-95	0.000338369	0.014954	0.019872
-90	0.000450354	0.030462	0.0306333
-85	0.00176578	0.0382656	0.048599
-80	0.000549446	0.044865	0.0524026
-75	0.000993728	0.0495798	0.0620991
-70	0.000816189	0.0694888	0.102467
-65	0.00337189	0.111311	0.107643
-60	0.00483223	0.206314	0.140446
-55	0.00540168	0.326434	0.166617
-50	0.012115	0.503616	0.198206
-45	0.0149093	0.736605	0.249011
-40	0.0294472	0.994353	0.339422
-35	0.0589632	1.15786	0.511326
-30	0.0785782	1.15169	0.732497
-25	0.0974055	0.98592	1.01197
-20	0.101178	0.7657	1.2769
-15	0.104795	0.542799	1.58712
-10	0.0925317	0.387211	1.7645
-5	0.0769654	0.324207	1.78526
0	0.0499156	0.329488	1.54593
5	0.0585495	0.376802	1.18602
10	0.090951	0.523025	0.817268
15	0.159728	0.752806	0.533345
20	0.251971	1.05255	0.334099
25	0.334944	1.35915	0.190192
30	0.41286	1.59844	0.0950932
35	0.492169	1.62467	0.0675091
40	0.51715	1.41909	0.053839
45	0.479341	1.15185	0.0397689
50	0.394937	0.835065	0.0285992
55	0.318148	0.521151	0.0245436
60	0.203431	0.281978	0.0183585
65	0.128561	0.140603	0.0159478
70	0.074235	0.0689475	0.0232057
75	0.041246	0.0349783	0.0228584
80	0.0290391	0.0157008	0.009287
85	0.0152922	0.00749369	0.0119305
90	0.0114822	0.00588926	0.0117655
95	0.00366482	0.002496	0.0149537
100	0.00181477	0.00247769	0.0101977
105	0.00112078	0.000293077	0.0042632
110	0.000449923	0.000435231	0

## Sheet: Fig.4d
Radius, nm	nup62	nup96	LaminB1
1	0.786614	0.04279	0.0233819
3	0.825459	0.0285267	0.0214334
5	0.771319	0.0275758	0.0222128
7	0.791296	0.0292059	0.011691
9	0.804823	0.0401486	0.0149385
11	0.738609	0.0371711	0.017005
13	0.710418	0.0285267	0.0260798
15	0.658911	0.0326472	0.020654
17	0.617595	0.0243316	0.0192557
19	0.543768	0.0317797	0.0187671
21	0.468916	0.0269419	0.0217118
23	0.414841	0.0409296	0.0216029
25	0.333874	0.0365141	0.0226805
27	0.275693	0.0412052	0.0222994
29	0.211723	0.0373798	0.0237851
31	0.177035	0.0441703	0.0235705
33	0.135075	0.0557567	0.0251533
35	0.0965579	0.0657472	0.0320666
37	0.0797244	0.0760711	0.0311232
39	0.0662048	0.0993557	0.0371713
41	0.0466319	0.114802	0.0402055
43	0.0348929	0.145619	0.0432294
45	0.0306715	0.174752	0.052999
47	0.0249497	0.218603	0.0590767
49	0.0228909	0.268092	0.0665669
51	0.0191369	0.321997	0.0753035
53	0.0191019	0.372461	0.0827191
55	0.0157588	0.44346	0.0914021
57	0.017442	0.4993	0.0981425
59	0.0172828	0.555303	0.107696
61	0.0157609	0.600931	0.124959
63	0.0142201	0.620417	0.140755
65	0.0156875	0.631098	0.14191
67	0.014893	0.592957	0.149627
69	0.014303	0.566813	0.157913
71	0.0121049	0.524194	0.165979
73	0.0105261	0.449393	0.169679
75	0.0103911	0.38847	0.178872
77	0.00813478	0.318239	0.177338
79	0.00802103	0.250842	0.178102
81	0.00831753	0.195871	0.186622
83	0.00618656	0.151054	0.189027
85	0.00604099	0.115393	0.201428
87	0.0058184	0.0895147	0.209967
89	0.00527846	0.0665622	0.21359
91	0.00444211	0.053814	0.21397
93	0.00403331	0.0444771	0.217414
95	0.00302839	0.0362839	0.214806
97	0.00356664	0.0292619	0.20423
99	0.00411994	0.0246367	0.209788
101	0.00270426	0.0216068	0.211016
103	0.00339423	0.0175868	0.207032
105	0.00339895	0.0172066	0.213778
107	0.00333542	0.0141745	0.210219
109	0.0029067	0.0129984	0.213923
111	0.00265748	0.0119075	0.214756
113	0.00286827	0.0120334	0.210903
115	0.00310339	0.0119481	0.210996
117	0.00283246	0.0104029	0.212686
119	0.0022034	0.00934908	0.208227
121	0.0019563	0.0108448	0.213819
123	0.00278311	0.00923831	0.209012
125	0.00311732	0.00905246	0.202768
127	0.00238003	0.00894734	0.201922
129	0.00285128	0.00910347	0.203323
131	0.00314134	0.00802086	0.199237
133	0.0022179	0.00933015	0.199186
135	0.0026706	0.00986107	0.192901
137	0.00313667	0.00996004	0.201264
139	0.00217456	0.00981673	0.205181
141	0.00209206	0.0098798	0.205877
143	0.0024448	0.0102403	0.210928
145	0.00276269	0.0106237	0.206083
147	0.00279943	0.0122257	0.207097
149	0.00197973	0.0122531	0.207966

## Sheet: Fig.4e
Distance, nm	nup62	nup96	LaminB1
-110	0.00583032	0.0210962	0.0925746
-105	0.00838002	0.0330473	0.134998
-100	0.0103143	0.0340035	0.153872
-95	0.0156104	0.0345549	0.19387
-90	0.0161288	0.0346408	0.208306
-85	0.0128738	0.036442	0.222081
-80	0.0130794	0.0409574	0.2353
-75	0.0218076	0.0442751	0.243794
-70	0.0440575	0.0663856	0.270664
-65	0.0574012	0.0867779	0.312976
-60	0.0746263	0.11408	0.373942
-55	0.0939446	0.149806	0.412958
-50	0.110288	0.230971	0.465366
-45	0.1601	0.328422	0.543376
-40	0.16746	0.465209	0.628185
-35	0.213175	0.589171	0.690954
-30	0.220197	0.658184	0.771518
-25	0.234144	0.617907	0.856843
-20	0.227793	0.490038	0.969894
-15	0.198146	0.361655	1.10839
-10	0.145224	0.253268	1.17458
-5	0.0933075	0.211866	1.25521
0	0.0688663	0.212092	1.31759
5	0.0683749	0.251735	1.26666
10	0.0856995	0.308622	1.21157
15	0.111897	0.42878	1.09111
20	0.174914	0.545629	0.914695
25	0.266256	0.663602	0.721139
30	0.346434	0.674995	0.528528
35	0.400247	0.650928	0.389592
40	0.424062	0.514232	0.293153
45	0.39521	0.365646	0.226115
50	0.367378	0.257066	0.155424
55	0.30757	0.165433	0.109304
60	0.247867	0.0913734	0.0712193
65	0.189928	0.0537333	0.0503136
70	0.157767	0.0236274	0.0422388
75	0.119909	0.013842	0.0326873
80	0.0923932	0.0110825	0.0239043
85	0.0588828	0.00651348	0.0235343
90	0.0324804	0.00275756	0.0164577
95	0.0168966	0.0011198	0.0182679
100	0.0125018	0.000814788	0.0118958
105	0.000138742	0	0.00847252
110	0	0.000229682	0.00979002
